# Supplementary material for: ACSL3–PAI-1 signaling axis mediates tumor-stroma cross-talk promoting pancreatic cancer progression
Source: Sci Adv. 2020 Oct 30;6(44):eabb9200. doi: 10.1126/sciadv.abb9200 (PMC7608806; doi:10.1126/sciadv.abb9200)
Supplement: abb9200_Table_S1.xlsx [file abb9200_Table_S1.xlsx]

## Sheet: Antibodies
Antigen	Conjugate	Host	Catalogue no.	RRID	Clone	Provider	Dilution	Use
ACSL3	N/A	Rabbit	PA5-2950	AB_2546983	Polyclonal	Thermo Fisher	1:300	IHC
ACSL3	N/A	Mouse	sc-166374	AB_222242	H9	Santa Cruz Biotechnology	1:250	IHC
ACSL3	N/A	Rabbit	LSB1820	AB_1127994	aa-130	LSBio	1:1000	WB
RAS	N/A	Mouse	3339	AB_2269641	27H5	Cell Signaling	1:1000	WB
α-tubulin	N/A	Mouse	T6199	AB_477583	DM1A	Sigma-Aldrich	1:2000	WB
GAPDH	N/A	Mouse	G8795-100UL	AB_1078991	GAPDH-71.1	Sigma-Aldrich	1:2000	WB
Ki-67	N/A	Rabbit	RM9106	AB_2341197	SP6	Thermo Fischer	1:300	IF
F4/80	N/A	Mouse	sc-52664	AB_629466	BM8	Santa Cruz Biotechnology	1:250	IHC
CD206	N/A	Mouse	sc-58986	AB_2144945	15-2	Santa Cruz Biotechnology	1:250	IHC
CD8-α	N/A	Mouse	sc-7970	AB_627208	D9	Santa Cruz Biotechnology	1:250	IHC
CD4	Alexa 488	Rat	57667	AB_396779	RM4-5	BD Biosciences	1:100	IF
FoxP3	N/A	Mouse	sc-53876	AB_783444	2A11G9	Santa Cruz Biotechnology	1:250	IF
CD3	N/A	Rabbit	SAB5500058	AB_2813777	SP7	Sigma-Aldrich	1:20	IF
CD45	PerCP	Rat	103130	AB_893339	30-F11	Biolegend	1:1000	FC
CD3e	APC-Cy7	Hamster	557596	AB_396759	145-2C11	BD biosciences	1:2000	FC
CD4	V450	Rat	560470	AB_1645272	RM4-5	BD biosciences	1:1000	FC
CD8a	V500	Rat	560778	AB_1937329	53-6.7	BD biosciences	1:2000	FC
PAI-1	N/A	Rabbit	AV47469	AB_1855454	Polyclonal	Sigma-Aldrich	1:1000 WB, 1:100 IHC	WB-IHC
PAI-1	N/A	Mouse	ab125687	AB_11129724	1D5	abcam	1:100	IF
FAP	N/A	Rabbit	ab53066	AB_880077	Polyclonal	abcam	1:200	IF
Basic Cytokeratin	N/A	Mouse	sc57004	AB_2134406	AE3	Santa Cruz Biotechnology	1:250	IF
alpha SMA	N/A	Mouse	sc53142	AB_2273670	ACTG2	Santa Cruz Biotechnology	1:250	IF
Arginase I	N/A	Rabbit	93368	AB_2800207	D4E3M	Cell Signaling	1:300	IF
Ly6G	N/A	Mouse	sc-53515	AB_783639	RB6-8P5	Santa Cruz Biotechnology	1:100	IF
STAT1	N/A	Mouse	sc-271661	AB_10709864	B9	Santa Cruz Biotechnology	1:1000	WB
CD31	N/A	Rabbit	ab-28364	RRID:AB_726362	polyclonal	Abcam	1:300	ICH
Granzyme B	N/A	Rabbit	ab-4059	AB_304251	Monoclonal	Abcam	1:100	IHC
CD3	N/A	Rat	MAB4841-SP	AB_358426	Monoclonal	Novus biological	15 ng/ml (1:30 stock solution)	IF
Mouse	Red IRDye 800 CW	Goat	926-32210	AB_621842	Polyclonal	LI-COR	1:10000	WB
Mouse	Green IRDye 680 CW	Goat	926-68070	AB_10956588	Polyclonal	LI-COR	1:10000	WB
Rabbit	Red IRDye 800 CW	Goat	926-32211	AB_621843	Polyclonal	LI-COR	1:10000	WB
Rabbit	Green IRDye 680 CW	Goat	926_68071	AB_10956166	Polyclonal	LI-COR	1:10000	WB
Rabbit	Alexa Fluor 488	Donkey	A21206	AB_2535792	Polyclonal	Thermo Fischer	1:500	IF
Rabbit	Alexa Fluor 594	Donkey	A21207	AB_141637	Polyclonal	Thermo Fischer	1:500	IF
Mouse	Alexa Fluor 488	Goat	A21121	AB_141514	Polyclonal	Thermo Fischer	1:500	IF
Mouse	Alexa Fluor 594	Goat	A21135	AB_2535774	Polyclonal	Thermo Fischer	1:500	IF
Rabbit	HRP	Donkey	NA934VS	AB_772206	Polyclonal	GE Healthcare	1:5000	WB
Rabbit	HRP	Goat	MP-7401	AB_2336529	IgG	Vector laboratories	1:1	IHC
Mouse	HRP	Goat	MPX-2402	AB_2336831	IgG	Vector laboratories	1:1	IHC
PD-1	N/A	Rat	BE0146	AB_10949053	RMP1-14	BioXCell	1:3	In vivo treatments
IgG2a isotype control	N/A	Rat	BE0089	AB_1107769	2A3	BioXCell	1:3	In vivo treatments

## Sheet: Plasmids
Target	Name	Species	Source	RRID
ACSL3	pEGFP-C1 ACSL3HA	Human	Prof. Joachim Füllekrug	NA
NA	pCMV-VSV-G	Human/mouse	Addgene Plasmid #8454	RRID:Addgene_8454
NA	pCMV-dR8.2 dvpr	Human/mouse	Addgene Plasmid #8455	RRID:Addgene_8455
NA	pLKO.1 hygro	Human/mouse	Addgene Plasmid #24150	RRID:Addgene_24150

## Sheet: Oligonucleotides and shRNA
Target	Name	Species	Sequence	Source	Application	Catalogue no.
ACSL3	shRNA #1	Human	CCGGGCCTTCAAGCTGAAACGCAAACTCGAGTTTGCGTTTCAGCTTGAAGGCTTTTTG	Sigma-Aldrich	Knockdown	TRCN0000045532
ACSL3	shRNA #2	Human	CCGGGCGGACATTGAGCGAATGTATCTCGAGATACATTCGCTCAATGTCCGCTTTTTG	Sigma-Aldrich	Knockdown	TRCN0000045529
Acsl3	shRNA	Mouse	CCGGGCAAACTCCATTCCTCATATTCTCGAGAATATGAGGAATGGAGTTTGCTTTTTG	Sigma Aldrich	Knockdown	TRCN0000076053
Pai-1	shRNA	Mouse	CCGGGCTATGGGATTCAAAGTCAATCTCGAGATTGACTTTGAATCCCATAGCTTTTTG	Sigma Aldrich	Knockdown	TRCN0000080306
Kras wild type	22907	Mouse	TGTCTTTCCCCAGCACAGT	Sigma-Aldrich	Genotyping	N/A
Kras common	22908	Mouse	CTGCATAGTACGCTATACCCTGT	Sigma-Aldrich	Genotyping	N/A
Kras mutant Forward	olMR9592	Mouse	GCAGGTCGAGGGACCTAATA	Sigma-Aldrich	Genotyping	N/A
p53 Forward	olMR8543	Mouse	GGTTAAACCCAGCTTGACCA	Sigma-Aldrich	Genotyping	N/A
p53 Reverse	olMR8544	Mouse	GGAGGCAGAGACAGTTGGAG	Sigma-Aldrich	Genotyping	N/A
Pdx1-CRE/Esr1 Mutant Forward	21557	Mouse	GCAGTGGAGAACTGTCAAAGC	Sigma-Aldrich	Genotyping	N/A
Pdx1-CRE/Esr1 Internal control Forward	olMR7338	Mouse	CTAGGCCACAGAATTGAAAGATCT	Sigma-Aldrich	Genotyping	N/A
Pdx1-CRE/Esr1 Internal control Reverse	olMR7339	Mouse	GTAGGTGGAAATTCTAGCATCATCC	Sigma-Aldrich	Genotyping	N/A
Pdx1-CRE/Esr1 Mutant Reverse	olMR9377	Mouse	ATGTTTAGCTGGCCCAAATG	Sigma-Aldrich	Genotyping	N/A
Pdx1-CRE/6Tuv internal control Reverse	21238	Mouse	CTGTCCCTGTATGCCTCTGG	Sigma-Aldrich	Genotyping	N/A
Pdx1-CRE/6Tuv internal control Forward	21239	Mouse	AGATGGAGAAAGGACTAGGCTACA	Sigma-Aldrich	Genotyping	N/A
Pdx1-CRE/6Tuv mutant Forward	32149	Mouse	CCTGGACTACATCTTGAGTTGC	Sigma-Aldrich	Genotyping	N/A
Pdx1-CRE/6Tuv mutant Reverse	olMR9074	Mouse	AGGCAAATTTTGGTGTACGG	Sigma-Aldrich	Genotyping	N/A
Acsl3 Forward	LEXKO011-F	Mouse	TGGCTACTCGGGAAAACTTA	Sigma-Aldrich	Genotyping	N/A
Acsl3 Reverse	LEXKO011-R	Mouse	CTGGAACTTTGTAGACCAGGTTGG	Sigma-Aldrich	Genotyping	N/A
Acsl3 common	LTR2	Mouse	AAATGGCGTTACTTAAGCTAGCTTGC	Sigma-Aldrich	Genotyping	N/A
Acsl3 Forward	mAcsl3f	Mouse	GGCGTAGCGGTTTTGACAC	Sigma-Aldrich	RT-PCR	N/A
Acsl3 Reverse	mAcsl3r	Mouse	CCAGTCCTTCCCAACAACGA	Sigma-Aldrich	RT-PCR	N/A
Pai-1 Forward	mPai1f	Mouse	TCAGCCCTTGCTTGCTTGCCTCAT	Sigma-Aldrich	RT-PCR	N/A
Pai-1 Reverse	mPai1r	Mouse	GCATAGCCAGCACCGAGGA	Sigma-Aldrich	RT-PCR	N/A
ACSL3 Forward	hACSL3f	Human	GGCGTAGCGGTTTTGACA	Sigma-Aldrich	RT-PCR	N/A
ACSL3 Reverse	hACSL3r	Human	CCAGTCCTTCCCAACAACGA	Sigma-Aldrich	RT-PCR	N/A
PAI-1 Forward	hPAI-1f	Human	GACCGCAACGTGGTTTTTCTC	Sigma-Aldrich	RT-PCR	N/A
PAI-1 Reverse	hPAI-1r	Human	GCCATGCCCTTGTCATCAATC	Sigma-Aldrich	RT-PCR	N/A
GAPDH Forward	GAPDH	Mouse/Human	CAAGGTCATCCATGACAACTTT	Sigma-Aldrich	RT-PCR	N/A
GAPDH Reverse	GAPDH	Mouse/Human	GTCCACCACCCTGTTGCTGTAG	Sigma-Aldrich	RT-PCR	N/A
hTGFb Forward	TGFb	Human	CTCCCGTGGCTTCTAGTGC	Sigma-Aldrich	RT-PCR
hTGFb Reverse	TGFb	Human	GCCTTAGTTTGGACAGGATCTG	Sigma-Aldrich	RT-PCR

## Sheet: Reagents and kits 
Reagent	Source	Catalog no.
Sunflower Oil	Sigma-Aldrich	S5007
Corn Oil	Sigma-Aldrich	C8267
Tamoxifen	Sigma-Aldrich	T5648
Doxycycline	Fischer scientific	BP2653
Gemcitabine	Sigma-Aldrich	G6423
Tiplaxtinin	Tocris Biosciences	5565
Kapa Genotyping kit	Kapa Biosystems	KK7352
Sybr Green	Applied Biosystems	4367659
cDNA first strand kit	Thermo Scientific	K1622
Tunel apoptosis assay kit	Promega	G7362
Cayman human proteome profiler array (cytokines)	Cayman Chemical	ARY006
Cayman proteome profiler mouse XL cytokine array	Cayman Chemical	ARY028
Red blood cells lysis buffer	Bio Legend	420301
Oleic acid-albumin	Sigma-Aldrich	O3008
TransIT®-293 Transfection Reagent	Mirus	MIR2705
Hoechst 33342, Trihydrochloride, Trihydrate	Invitrogen	H3570
Methyl Green counterstain	Vector	H3402

## Sheet: Cell lines
Cell line	Source	Catalog no.	RRID
HEK 293T cell line	ATCC	CRL-11268™	CVCL_1926
HPDE-iKRASG12D	Prof. Kenneth Scott, Baylor college of medicine, Houston TX	N/A	N/A
KPC/WCB3	Ximbio, London, UK	153474	N/A

## Sheet: Mice
Mouse	Source	Catalog id	RRID
B6.129SS4-krastm4Tyj/J	The Jackson Laboratory	8179	IMSR_JAX:008179
B6.129P2-Trp53tm1Brn/J	The Jackson Laboratory	8462	IMSR_JAX:008462
Tg(Pdx1-cre/Esr1*)#Dam/J	The Jackson Laboratory	24968	MSR_JAX:024968
B6.FVB-Tg(Pdx1-cre)6Tuv/J	The Jackson Laboratory	14647	IMSR_JAX:014647
B6;129S5-Acsl3Gt(OST148301)Lex/Orl	European mutant mouse archive (EMMA)	EM:02308	IMSR_EM:02308
C57BL/6J	Charles River	632	IMSR_JAX:000664
